# Supplementary material for: Impact of having a certified nurse specialist in critical care nursing as head nurse on ICU patient outcomes
Source: PLoS One. 2020 Feb 5;15(2):e0228458. doi: 10.1371/journal.pone.0228458 (PMC7001939; doi:10.1371/journal.pone.0228458)
Supplement: S1 Table — (XLSX) [file pone.0228458.s001.xlsx]

## Sheet: S1
特定集中治療室用の重症度、医療・看護必要度に関する評価票
A モニタリングおよび処置等				0点	1点	2点
1 心電図モニターの管理				なし	あり
2 輸液ポンプの管理				なし	あり
3 動脈圧測定(動脈ライン)				なし		あり
4 シリンジポンプの管理				なし	あり
5 中心静脈圧測定（中心静脈ライン）				なし		あり
6 人工呼吸器の装着				なし		あり
7 輸血や血液製剤の管理				なし		あり
8 肺動脈圧測定（スワンガンツカテーテル）				なし		あり
9 特殊な治療法等 （CHDF, IABP, PCPS, 補助人工心臓. ICP測定, ECMO)				なし		あり
						A得点
B 患者の状況等				0点	1点	2点
10 寝返り				できる	何かに つかまればできる	できない
11 移乗				介助なし	一部介助	全介助
12 口腔清潔				介助なし	介助あり
13 食事摂取				介助なし	一部介助	全介助
14 衣服の着脱				介助なし	一部介助	全介助
15 診療・療養上の指示が通じる				はい	いいえ
16 危険行動				ない		ある
						B得点
