# Supplementary material for: Impact of having a certified nurse specialist in critical care nursing as head nurse on ICU patient outcomes
Source: PLoS One. 2020 Feb 5;15(2):e0228458. doi: 10.1371/journal.pone.0228458 (PMC7001939; doi:10.1371/journal.pone.0228458)
Supplement: S2 Table — (XLSX) [file pone.0228458.s002.xlsx]

## Sheet: S2
Evaluation sheet for severity, medical care, and nursing necessity for ICU admission (English version)
A score: Monitoring and treatments				0 points	1 point	2 points
1 Using ECG monitor				No	Yes
2 Using infusion pump				No	Yes
3 Arterial pressure mesurement (by arterial line)				No		Yes
4 Using syringe pump				No	Yes
5 Central venous pressure measurement （by central venous catheter）				No		Yes
6 Using artificial ventilator				No		Yes
7 Transfusion or using blood products				No		Yes
8 Pulmonary artery pressure measurement （by Swan-Gantz catheter）				No		Yes
9 Special treatment （CHDF, IABP, PCPS, VAD, measurement ICP, ECMO)				No		Yes
						A Score
B score: Patient situation				0 points	1 point	2 points
10 Roll over				Can	Can with something to hold	Cannot
11 Transfer				No assistance	Partial assistance	Full assistance
12 Perform oral hygiene				No assistance	With assistance
13 Get dressed or undressed				No assistance	Partial assistance	Full assistance
14 Eat				No assistance	Partial assistance	Full assistance
15 Follow medical and nursing instructions				Yes	No
16 Dangerous behavior				No		Yes
						B Score
				(translated by authors)
